# Supplementary material for: Ruminal methane emissions, metabolic, and microbial profile of Holstein steers fed forage and concentrate, separately or as a total mixed ration
Source: PLoS One. 2018 Aug 15;13(8):e0202446. doi: 10.1371/journal.pone.0202446 (PMC6093700; doi:10.1371/journal.pone.0202446)
Supplement: S5 Table — Bold P-values indicate groups that tend to differ (P < 0.1) and significantly differ (P < 0.05). (XLSX) [file pone.0202446.s006.xlsx]

## Sheet: P value SF
S5 Table. P values of correlation between efficiency parameter and genus abundance in steers fed SF
	Prevotella	Bacteroides	Parabacteroides	CF231	YRC22	Succiniclasticum	Leuconostoc	Clostridium	Anaerostipes	Coprococcus	Anaerovibrio	RFN20	Butyrivibrio	Lactobacillus	Ruminococcus	Succinivibrio	SHD231	Pirellulaceae	Methanobrevibacter	CH4	rumimal pH	Acetate	Propionate	Isobutyrate	Butyrate	Isovalerate	NH3
Prevotella
Bacteroides	0.333
Parabacteroides	0.667	1
CF231	0.333	0	1
YRC22	0.333	0	1	0
Succiniclasticum	1	0.667	1	0.667	0.667
Leuconostoc	0.817	0.817	0.452	0.817	0.817	0.452
Clostridium	0.333	0.667	1	0.667	0.667	0.667	0.452
Anaerostipes	0.333	0.667	1	0.667	0.667	0.667	0.452	0
Coprococcus	0.452	0.087	0.817	0.087	0.087	0.452	0.6	0.817	0.817
Anaerovibrio	0.333	0.667	0.333	0.667	0.667	0.667	0.817	0.667	0.667	0.817
RFN20	0.667	1	0.667	1	1	0.333	0.087	0.333	0.333	0.817	1
Butyrivibrio	0	0.333	0.667	0.333	0.333	1	0.817	0.333	0.333	0.452	0.333	0.667
Lactobacillus	0	0.333	0.667	0.333	0.333	1	0.817	0.333	0.333	0.452	0.333	0.667	0
Ruminococcus	0.817	0.817	0.452	0.817	0.817	0.452	0	0.452	0.452	0.6	0.817	0.087	0.817	0.817
Succinivibrio	0	0.333	0.667	0.333	0.333	1	0.817	0.333	0.333	0.452	0.333	0.667	0	0	0.817
SHD231	1	0.667	0.333	0.667	0.667	0.667	0.817	0.667	0.667	0.817	0.667	1	1	1	0.817	1
Pirellulaceae	0.667	1	0.667	1	1	0.333	0.817	1	1	0.817	0.333	0.667	0.667	0.667	0.817	0.667	0.333
Methanobrevibacter	0.667	1	0	1	1	1	0.452	1	1	0.817	0.333	0.667	0.667	0.667	0.452	0.667	0.333	0.667
CH4	0.667	1	0.667	1	1	0.333	0.087	0.333	0.333	0.817	1	0	0.667	0.667	0.087	0.667	1	0.667	0.667
rumimalpH	0.333	0.667	1	0.667	0.667	0.667	0.452	0	0	0.817	0.667	0.333	0.333	0.333	0.452	0.333	0.667	1	1	0.333
Acetate	0.333	0.667	1	0.667	0.667	0.667	0.452	0	0	0.817	0.667	0.333	0.333	0.333	0.452	0.333	0.667	1	1	0.333	0
Propionate	0.667	1	0.667	1	1	0.333	0.087	0.333	0.333	0.817	1	0	0.667	0.667	0.087	0.667	1	0.667	0.667	0	0.333	0.333
Isobutyrate	0	0.333	0.667	0.333	0.333	1	0.817	0.333	0.333	0.452	0.333	0.667	0	0	0.817	0	1	0.667	0.667	0.667	0.333	0.333	0.667
Butyrate	0.333	0.667	1	0.667	0.667	0.667	0.452	0	0	0.817	0.667	0.333	0.333	0.333	0.452	0.333	0.667	1	1	0.333	0	0	0.333	0.333
Isovalerate	0	0.333	0.667	0.333	0.333	1	0.817	0.333	0.333	0.452	0.333	0.667	0	0	0.817	0	1	0.667	0.667	0.667	0.333	0.333	0.667	0	0.333
NH3	0.667	1	0.667	1	1	0.333	0.087	0.333	0.333	0.817	1	0	0.667	0.667	0.087	0.667	1	0.667	0.667	0	0.333	0.333	0	0.667	0.333	0.667
