# Supplementary material for: Ruminal methane emissions, metabolic, and microbial profile of Holstein steers fed forage and concentrate, separately or as a total mixed ration
Source: PLoS One. 2018 Aug 15;13(8):e0202446. doi: 10.1371/journal.pone.0202446 (PMC6093700; doi:10.1371/journal.pone.0202446)
Supplement: S7 Table — Bold P-values indicate groups that tend to differ (P < 0.1) and significantly differ (P < 0.05). (XLSX) [file pone.0202446.s008.xlsx]

## Sheet: P value TMR
S7 Table. P values of Correlation coefficients between efficiency parameter and genus abundance in steers fed TMR.
	Prevotella	Bacteroides	Parabacteroides	CF231	YRC22	Succiniclasticum	Leuconostoc	Clostridium	Anaerostipes	Coprococcus	Anaerovibrio	RFN20	Butyrivibrio	Lactobacillus	Ruminococcus	Succinivibrio	SHD231	Pirellulaceae	Methanobrevibacter	CH4	rumimal pH	Acetate	Propionate	Isobutyrate	Butyrate	Isovalerate	NH3
Prevotella
Bacteroides	0.333333
Parabacteroides	0.666667	1
CF231	0.333333	0	1
YRC22	0.666667	1	0.666667	1
Succiniclasticum	1	0.666667	0.333333	0.666667	1
Leuconostoc	0.333333	0	1	0	1	0.666667
Clostridium	0.666667	0.333333	0.666667	0.333333	0.666667	1	0.333333
Anaerostipes	0	0.333333	0.666667	0.333333	0.666667	1	0.333333	0.666667
Coprococcus	0.817426	0.817426	0.452277	0.817426	0.817426	0.0871291	0.817426	0.817426	0.817426
Anaerovibrio	0.292893	0.292893	0.764298	0.292893	0.764298	0.292893	0.292893	0.764298	0.292893	0.225403
RFN20	0.452277	0.0871291	0.817426	0.0871291	0.817426	0.452277	0.0871291	0.452277	0.452277	0.6	0.225403
Butyrivibrio	0.666667	1	0.666667	1	0	1	1	0.666667	0.666667	0.817426	0.764298	0.817426
Lactobacillus	0.666667	1	0.666667	1	0	1	1	0.666667	0.666667	0.817426	0.764298	0.817426	0
Ruminococcus	0.666667	1	0	1	0.666667	0.333333	1	0.666667	0.666667	0.452277	0.764298	0.817426	0.666667	0.666667
Succinivibrio	0.183503	0.183503	0.591752	0.183503	1	1	0.183503	0.183503	0.183503	1	0.42265	0.32918	1	1	0.591752
SHD231	1	0.666667	1	0.666667	0.333333	0.666667	0.666667	0.333333	1	0.452277	0.764298	0.817426	0.333333	0.333333	1	0.591752
Pirellulaceae	0.666667	1	0.666667	1	0	1	1	0.666667	0.666667	0.817426	0.764298	0.817426	0	0	0.666667	1	0.333333
Methanobrevibacter	1	0.666667	0.333333	0.666667	0.333333	0.666667	0.666667	1	1	0.817426	0.764298	0.452277	0.333333	0.333333	0.333333	1	0.666667	0.333333
CH4	1	0.666667	0.333333	0.666667	1	0	0.666667	1	1	0.0871291	0.292893	0.452277	1	1	0.333333	1	0.666667	1	0.666667
rumimalpH	0	0.333333	0.666667	0.333333	0.666667	1	0.333333	0.666667	0	0.817426	0.292893	0.452277	0.666667	0.666667	0.666667	0.183503	1	0.666667	1	1
Acetate	0	0.333333	0.666667	0.333333	0.666667	1	0.333333	0.666667	0	0.817426	0.292893	0.452277	0.666667	0.666667	0.666667	0.183503	1	0.666667	1	1	0
Propionate	0.333333	0.666667	1	0.666667	0.333333	0.666667	0.666667	1	0.333333	0.452277	0.292893	0.817426	0.333333	0.333333	1	0.591752	0.666667	0.333333	0.666667	0.666667	0.333333	0.333333
Isobutyrate	0.666667	0.333333	0.666667	0.333333	0.666667	1	0.333333	0	0.666667	0.817426	0.764298	0.452277	0.666667	0.666667	0.666667	0.183503	0.333333	0.666667	1	1	0.666667	0.666667	1
Butyrate	0.333333	0	1	0	1	0.666667	0	0.333333	0.333333	0.817426	0.292893	0.0871291	1	1	1	0.183503	0.666667	1	0.666667	0.666667	0.333333	0.333333	0.666667	0.333333
Isovalerate	0	0.333333	0.666667	0.333333	0.666667	1	0.333333	0.666667	0	0.817426	0.292893	0.452277	0.666667	0.666667	0.666667	0.183503	1	0.666667	1	1	0	0	0.333333	0.666667	0.333333
NH3	0.333333	0.666667	1	0.666667	0.333333	0.666667	0.666667	1	0.333333	0.452277	0.292893	0.817426	0.333333	0.333333	1	0.591752	0.666667	0.333333	0.666667	0.666667	0.333333	0.333333	0	1	0.666667	0.333333	0
